# Supplementary material for: Ocean acidification influences plant-animal interactions: The effect of Cocconeis scutellum parva on the sex reversal of Hippolyte inermis
Source: PLoS One. 2019 Jun 26;14(6):e0218238. doi: 10.1371/journal.pone.0218238 (PMC6594605; doi:10.1371/journal.pone.0218238)
Supplement: S1 Table — A) ONE-way ANOVA compared the percentage of female/mature individuals among treatments. B) Tukey's multiple comparisons test among treatments. (XLSX) [file pone.0218238.s001.xlsx]

## Sheet: ANOVA
A	One-way ANOVA Bioassay on H. inermis
	Data sets analyzed	A : Ctrl (-)	B : C. scutellum parva pH 7.7	C : C. scutellum parva pH 8.2	D : C. scutellum posidoniae
	Number of treatments: 4
	Number of values (total): 20
		SS	DF	MS	r2	p
	Treatment (between columns)	5.151	3	1.717	0.9249	<0.0001
	Residual (within columns)	418.3	16	26.14
	Total	5.57	19
B	Number of families	1
	Number of comparisons per family	6
	Alpha	0.05
	Tukey's multiple comparisons test	Mean Diff.	95.00% CI of diff.	Significant?	Summary	Adjusted P Value
	Ctrl (-) vs. C. scutellum parva pH 7.7	-4602	-13.85 to 4.65	No	ns	0.5038	A-B
	Ctrl (-) vs. C. scutellum parva pH 8.2	-36.77	-46.02 to -27.51	Yes	****	<0.0001	A-C
	Ctrl (-) vs. C. scutellum posidoniae	-31.22	-40.47 to -21.97	Yes	****	<0.0001	A-D
	C. scutellum parva pH 7.7 vs. C. scutellum parva pH 8.2	-32.16	-41.41 to -22.91	Yes	****	<0.0001	B-C
	C. scutellum parva pH 7.7 vs. C. scutellum posidoniae	-26.62	-35.87 to -17.36	Yes	****	<0.0001	B-D
	C. scutellum parva pH 8.2 vs. C. scutellum posidoniae	5547	-3.704 to 14.8	No	ns	0.3482	C-D
	Test details	Mean 1	Mean 2	Mean Diff.	SE of diff.	n1	n2	q	DF
	Ctrl (-) vs. C. scutellum parva pH 7.7	31.7	36.3	-4602	3234	5	5	2013	16
	Ctrl (-) vs. C. scutellum parva pH 8.2	31.7	68.46	-36.77	3234	5	5	16.08	16
	Ctrl (-) vs. C. scutellum posidoniae	31.7	62.91	-31.22	3234	5	5	13.65	16
	C. scutellum parva pH 7.7 vs. C. scutellum parva pH 8.2	36.3	68.46	-32.16	3234	5	5	14.07	16
	C. scutellum parva pH 7.7 vs. C. scutellum posidoniae	36.3	62.91	-26.62	3234	5	5	11.64	16
	C. scutellum parva pH 8.2 vs. C. scutellum posidoniae	68.46	62.91	5547	3234	5	5	2426	16
